# Supplementary material for: Measuring technical variability in illumina DNA methylation microarrays
Source: PLoS One. 2025 Jul 11;20(7):e0326337. doi: 10.1371/journal.pone.0326337 (PMC12250497; doi:10.1371/journal.pone.0326337)
Supplement: S7 File — Standard deviations for each probe were calculated from SeSAMe-corrected beta values of technical replicates for each subject. The mean standard deviation was then calculated across all subjects. (CSV) [file pone.0326337.s007.csv]

cpg	mean_stdev
cg00000029	0.03409180138032473
cg00000103	0.039614903970400725
cg00000109	0.02964323082229984
cg00000155	0.019628821891604354
cg00000158	0.017762994705352555
cg00000165	0.01470927480445972
cg00000221	0.03194407775276498
cg00000236	0.029758401067243517
cg00000289	0.043309574770143286
cg00000292	0.022722788945815517
cg00000321	0.01847769552229108
cg00000363	0.01496580213771805
cg00000540	0.0254653060218706
cg00000579	0.020061518123650736
cg00000596	0.025911870003138618
cg00000622	0.007158994656066599
cg00000658	0.022660091214775687
cg00000714	0.013920099269924777
cg00000721	0.028031339610438803
cg00000734	0.0073893852587078035
cg00000765	0.020370587667583796
cg00000769	0.006476618224269167
cg00000776	0.026224653489126958
cg00000807	0.02094859817548577
cg00000884	0.028271416874428315
cg00000905	0.011492367104747471
cg00000924	0.021953554739509884
cg00000948	0.020939056330587597
cg00000957	0.013056185172937843
cg00000974	0.00890342521949182
cg00001099	0.02387046232318931
cg00001126	0.03639218369375858
cg00001136	0.01953977938153734
cg00001193	0.031533345974294684
cg00001224	0.028885764184760174
cg00001245	0.00909513658648388
cg00001249	0.021177133095236726
cg00001269	0.02601455795924942
cg00001364	0.03147903046926158
cg00001446	0.030231450298350948
cg00001503	0.018901617844582365
cg00001506	0.01692550409650045
cg00001510	0.011738403229405187
cg00001520	0.04841258573478681
cg00001534	0.021953170970934254
cg00001582	0.008468539679764932
cg00001583	0.012216551340256792
cg00001593	0.03137317023227096
cg00001594	0.01169890271639218
cg00001610	0.024281624857061097
cg00001636	0.031095462298706977
cg00001638	0.037516323503911445
cg00001687	0.006486220573186201
cg00001747	0.01177863794871854
cg00001755	0.018603343829847373
cg00001784	0.024823095443594127
cg00001791	0.020388846026931806
cg00001793	0.027626345686041123
cg00001801	0.016965972453618392
cg00001809	0.01968690066591933
cg00001810	0.045469659870571846
cg00001814	0.01522190381465026
cg00001854	0.025935979094507157
cg00001874	0.029536681073347865
cg00001930	0.020725855271580045
cg00001997	0.023103339537364046
cg00002000	0.01970231149628786
cg00002028	0.011590640291727737
cg00002033	0.028774679416730016
cg00002080	0.023175077013010952
cg00002116	0.006468494234562312
cg00002145	0.023224472271828625
cg00002154	0.03679421327685127
cg00002176	0.025618805348073443
cg00002186	0.026046398617961132
cg00002190	0.020281698460773358
cg00002224	0.02133847144859838
cg00002236	0.008323615285182785
cg00002350	0.027859174213951978
cg00002366	0.022727754472271974
cg00002398	0.01899902375904082
cg00002406	0.005382268383925845
cg00002426	0.02016856053821101
cg00002444	0.04401162565537064
cg00002449	0.02513592672202857
cg00002464	0.010316366354945747
cg00002473	0.03630182762939283
cg00002490	0.007278414208500193
cg00002531	0.019503494490469904
cg00002559	0.015200509258091674
cg00002590	0.02581573772895069
cg00002591	0.016981115732810335
cg00002593	0.028871808820516178
cg00002597	0.032966787569276276
cg00002646	0.020329808952882545
cg00002660	0.007739423830035069
cg00002684	0.020184232862103857
cg00002719	0.011415436725519375
cg00002743	0.026406087675558288
cg00002749	0.020288295906954135
cg00002769	0.020667852471727387
cg00002776	0.011640272890922518
cg00002780	0.01948905938245887
cg00002808	0.021615452423670377
cg00002809	0.018869854488051747
cg00002810	0.013286749725381714
cg00002837	0.02172003786145514
cg00002907	0.02088851383430106
cg00002926	0.028590975546103792
cg00002930	0.029138819582541768
cg00002934	0.00855436210202635
cg00002979	0.03866943252278814
cg00003009	0.020460425672231997
cg00003014	0.018081756418933337
cg00003036	0.012984249900893354
cg00003091	0.008040758770668531
cg00003167	0.018033441237590812
cg00003173	0.01265391138335839
cg00003181	0.024531967232135923
cg00003187	0.02867958893605413
cg00003202	0.0213690377753328
cg00003241	0.031978314466827376
cg00003266	0.03330463395097798
cg00003287	0.014598982852245448
cg00003298	0.022900902437461918
cg00003305	0.02568800111000291
cg00003345	0.021088365930672696
cg00003407	0.009039137819771
cg00003432	0.020463612762350498
cg00003513	0.022402695056156725
cg00003529	0.02483033675110582
cg00003555	0.006421639015309762
cg00003578	0.019848611927478544
cg00003622	0.03128790773441822
cg00003625	0.013019842077141103
cg00003640	0.038286136563914115
cg00003722	0.022845870223888034
cg00003758	0.025692166700893262
cg00003784	0.006006055980291479
cg00003818	0.021203165379767797
cg00003858	0.023591870364559148
cg00003900	0.01508138739483583
cg00003911	0.021434872897667618
cg00003929	0.02585364495780918
cg00003937	0.020625151231917372
cg00003944	0.021725156521945482
cg00003965	0.02698087166127968
cg00003969	0.018606491609757674
cg00003994	0.012805504394052595
cg00003999	0.02567678834381359
cg00004031	0.030558246997919158
cg00004055	0.009554875587546205
cg00004061	0.03578586101447565
cg00004067	0.011426852038604213
cg00004072	0.007010319222648639
cg00004073	0.01547246398370592
cg00004082	0.018268966800969753
cg00004089	0.02103708020947086
cg00004105	0.021407936108600634
cg00004121	0.011835925249824611
cg00004175	0.02659366758763598
cg00004192	0.024853133907260926
cg00004207	0.009052847850181903
cg00004209	0.02009375519953342
cg00004219	0.020247683798427764
cg00004255	0.02023345966653953
cg00004257	0.016552056483737837
cg00004260	0.021114137920294943
cg00004306	0.045984394405848346
cg00004322	0.02563095166779168
cg00004421	0.03918571048996358
cg00004429	0.023514371657403766
cg00004438	0.019021264454110592
cg00004454	0.021056059812824775
cg00004533	0.016400291907091934
cg00004562	0.023151338058890934
cg00004608	0.02319759451571728
cg00004633	0.010345773743753001
cg00004667	0.01210397418149067
cg00004693	0.020677618556504112
cg00004700	0.02293509322606663
cg00004723	0.023259778332575413
cg00004747	0.024984422325900802
cg00004771	0.01933495714068387
cg00004778	0.01878381474383352
cg00004786	0.0190342963776058
cg00004806	0.02263921766577015
cg00004818	0.014113004298291187
cg00004821	0.017815675997771667
cg00004836	0.01968755467079103
cg00004859	0.0282983489914928
cg00004883	0.006512938214597181
cg00004905	0.019476989982084074
cg00004915	0.021671902001865556
cg00004939	0.011751533179109132
cg00004963	0.034183662981867285
cg00004979	0.007459329748630661
cg00004996	0.022858603119611343
cg00005010	0.008614836896279373
cg00005040	0.013309034986868576
cg00005072	0.020066833513738534
cg00005077	0.011160787420550454
cg00005083	0.011566449803782734
cg00005112	0.030702840337137396
cg00005164	0.036792446896961414
cg00005166	0.030952640601927935
cg00005215	0.028541854739350093
cg00005249	0.021415826765318675
cg00005297	0.017143884493732265
cg00005306	0.006343282922575435
cg00005325	0.011026541905829572
cg00005347	0.03261192473614582
cg00005354	0.0295857009656414
cg00005390	0.022794916276761158
cg00005423	0.02580259273616808
cg00005434	0.025990179287761865
cg00005437	0.025213994490989922
cg00005440	0.013121282134570905
cg00005461	0.019121529466386913
cg00005502	0.02160204492196136
cg00005541	0.023264768563649035
cg00005543	0.007347812719762554
cg00005549	0.029548585675340005
cg00005579	0.02380620523597548
cg00005597	0.021179751025659343
cg00005599	0.03258941065060845
cg00005617	0.019114290361278385
cg00005619	0.020763797212747407
cg00005622	0.02135952102121217
cg00005631	0.01946293549864753
cg00005644	0.017796089788673742
cg00005734	0.02302038626631738
cg00005740	0.021798846707343934
cg00005817	0.0251095937300905
cg00005849	0.02373551326199803
cg00005854	0.025578704891731426
cg00005861	0.025279388683050415
cg00005876	0.03151825227059261
cg00005888	0.025330842671156588
cg00005893	0.02312870322730659
cg00005986	0.02314004064488645
cg00006032	0.010774039979119571
cg00006040	0.01159084039232602
cg00006081	0.015237739814044058
cg00006090	0.028474349806930005
cg00006122	0.010108120611586686
cg00006166	0.02046415021621658
cg00006183	0.02264693561117615
cg00006198	0.0313764761116828
cg00006299	0.02086910409230325
cg00006301	0.021923469064131604
cg00006378	0.019617236515584845
cg00006387	0.020368298850071166
cg00006397	0.021943372049772293
cg00006414	0.0146529607361959
cg00006459	0.027445297775542825
cg00006468	0.044578575699925266
cg00006480	0.028471555130063938
cg00006600	0.019089548475612488
cg00006609	0.018022415805153486
cg00006626	0.02125424082449244
cg00006713	0.018579946127113733
cg00006735	0.02081831000013833
cg00006771	0.017522758662556565
cg00006775	0.03508735569029534
cg00006787	0.026458212372561525
cg00006815	0.010102267404245824
cg00006828	0.03213468908981906
cg00006848	0.036843854133624857
cg00006867	0.03495022479148313
cg00006884	0.007911759062276057
cg00006899	0.023022913652142336
cg00006926	0.02295309659533429
cg00006948	0.011260224098712374
cg00007021	0.029446770809860814
cg00007032	0.009227172276380886
cg00007036	1.6211031883229098e-4
cg00007064	0.02337288533683647
cg00007076	0.01801528377330609
cg00007127	0.02454337968104578
cg00007205	0.03804771499360743
cg00007215	0.02133831602594609
cg00007221	0.025260696687394852
cg00007226	0.008954294318755917
cg00007239	0.029982911005251175
cg00007266	0.021092655622300373
cg00007269	0.0074418638538622
cg00007300	0.00751287350904687
cg00007317	0.0363584805867746
cg00007324	0.008297169310203507
cg00007326	0.020284473639725565
cg00007420	0.018954461962062637
cg00007426	0.022124041501458493
cg00007466	0.021758747011410354
cg00007540	0.02200509127276446
cg00007644	0.01304444967113029
cg00007675	0.02488305600037467
cg00007800	0.020980526392240063
cg00007809	0.04232232414367021
cg00007810	0.024398847809889018
cg00007898	0.007918808062483025
cg00007932	0.03273662144760156
cg00007981	0.00691709799846868
cg00007987	0.011343326536401663
cg00008004	0.026632795442098654
cg00008033	0.014255599791197894
cg00008034	0.03322520969383659
cg00008036	0.012127248353392607
cg00008075	0.013871490565154748
cg00008103	0.0271604359890704
cg00008254	0.01647988618151967
cg00008282	0.023770466091043115
cg00008345	0.02618226227832257
cg00008364	0.0317095839714354
cg00008369	0.025102377369892275
cg00008387	0.030243124446088544
cg00008404	0.0205806759730247
cg00008446	0.014164250722545816
cg00008452	0.02793571513207244
cg00008488	0.011322210757554393
cg00008493	0.02253692244922284
cg00008500	0.020234886342189187
cg00008564	0.01995295909613189
cg00008612	0.02370728503664595
cg00008621	0.02267450629120888
cg00008629	0.024955626927692376
cg00008647	0.01791709287452998
cg00008665	0.02398942247306271
cg00008671	0.017188572261303017
cg00008695	0.026470063478451687
cg00008713	0.008633255824747223
cg00008737	0.019864585201343713
cg00008795	0.03130004918693001
cg00008800	0.018115283770609805
cg00008810	0.028601935591520435
cg00008819	0.00997792497575109
cg00008893	0.024712434571496272
cg00008916	0.021967977270304986
cg00008932	0.02377644003030817
cg00008945	0.013035757592051512
cg00008956	0.04610644910612013
cg00008971	0.021952578894945892
cg00008985	0.0323639294836148
cg00009001	0.02372728461886148
cg00009038	0.013854666846967944
cg00009053	0.01975274044279548
cg00009085	0.02414174642419533
cg00009088	0.03705632635071596
cg00009163	0.037320557537592045
cg00009167	0.010070312518500617
cg00009196	0.017031839675672674
cg00009200	0.032869315524143405
cg00009214	0.00995726779277337
cg00009292	0.016845317010930574
cg00009293	0.019513868361224467
cg00009304	0.05096256382635424
cg00009306	0.02184097480929611
cg00009349	0.028218790418197234
cg00009352	0.07352694531623102
cg00009364	0.007344984386331672
cg00009407	0.007883625925996457
cg00009412	0.008398552239056797
cg00009421	0.01978115258125967
cg00009436	0.03279300404389125
cg00009523	0.021166592978745034
cg00009528	0.020087502946626673
cg00009553	0.02268289679732646
cg00009556	0.018950339527456277
cg00009585	0.030343086093771614
cg00009602	0.016161696745516232
cg00009629	0.02095262232600942
cg00009644	0.028953004868874872
cg00009714	0.029851639806824627
cg00009733	0.026869154413936003
cg00009737	0.021425380252719523
cg00009750	0.02177685211864073
cg00009786	0.014074893217270998
cg00009796	0.014378696083885667
cg00009817	0.02413545755557591
cg00009834	0.029202646336298252
cg00009871	0.021471603269951546
cg00009916	0.005770999212674356
cg00009919	0.02375836411522562
cg00009922	0.02436819749773248
cg00009927	0.02208495433844282
cg00009944	0.02091599970734166
cg00009945	0.02015458406403803
cg00010046	0.0071171900496123505
cg00010078	0.031664286884353694
cg00010096	0.022253119477623297
cg00010108	0.024351948896582556
cg00010168	0.028582795239593346
cg00010187	0.024835918787837603
cg00010201	0.03793106580494653
cg00010207	0.025393328695821178
cg00010242	0.022538506076718656
cg00010266	0.008927957510926881
cg00010288	0.010268602242052583
cg00010312	0.024558472800429804
cg00010445	0.015250952068300273
cg00010506	0.020063091779454423
cg00010529	0.02513313470933684
cg00010533	0.006617759403296767
cg00010572	0.03947560181646162
cg00010583	0.022726251642218823
cg00010654	0.016033853598398862
cg00010659	0.018232812271625175
cg00010664	0.01977935448325499
cg00010672	0.03110768502352545
cg00010734	0.032948295424474014
cg00010738	0.021406116456583423
cg00010742	0.035887347845238046
cg00010743	0.037011160042467586
cg00010789	0.02962607895567422
cg00010810	0.02786258055745736
cg00010848	0.023450074213284985
cg00010853	0.026647046388616487
cg00010890	0.0340122628981156
cg00010900	0.022241873035469845
cg00010940	0.024999396630123724
cg00010946	0.01835039034579009
cg00010947	0.013387810889817485
cg00010954	0.01793001430943525
cg00010992	0.009536296230995864
cg00011093	0.030842560359029207
cg00011113	0.020801324432830018
cg00011122	0.01073360815225162
cg00011173	0.024582506452290362
cg00011200	0.008379258231663793
cg00011203	0.012919278666448895
cg00011225	0.011151357646740048
cg00011239	0.031391683341529635
cg00011247	0.006013325932789364
cg00011274	0.02213235591898561
cg00011284	0.015402124182490932
cg00011345	0.021175706556892066
cg00011346	0.01183639955387782
cg00011350	0.01430705600587619
cg00011459	0.024647314300632044
cg00011460	0.019155650034233897
cg00011461	0.01981124580106466
cg00011482	0.01404059155829356
cg00011513	0.025023630086717236
cg00011564	0.025798939478520647
cg00011574	0.022740744108702457
cg00011578	0.010158038117919582
cg00011605	0.015592050379213544
cg00011616	0.010154456872797644
cg00011717	0.01867434817855098
cg00011740	0.00946924272213311
cg00011754	0.019817725608524343
cg00011762	0.020678073518764755
cg00011777	0.021923671708366083
cg00011794	0.023246099744775196
cg00011810	0.029286939186657698
cg00011855	0.02207343872977121
cg00011856	0.05558147658994857
cg00011861	0.013823678963883233
cg00011891	0.006206139958741248
cg00011905	0.038883682449927494
cg00011918	0.017996156207124275
cg00011924	0.01662656112370832
cg00011943	0.028179233475653168
cg00011994	0.01126146295696469
cg00012036	0.008100465106981505
cg00012100	0.018595875694113567
cg00012123	0.029381792992262082
cg00012126	0.006920315115092718
cg00012148	0.036596332175688195
cg00012168	0.020189186115927182
cg00012194	0.023133833648363446
cg00012199	0.007505578902467995
cg00012203	0.008073883202362889
cg00012238	0.030240027065261917
cg00012317	0.02318624473000711
cg00012362	0.023331246280122155
cg00012386	0.009351294686632254
cg00012395	0.02150417815010618
cg00012397	0.008960090812519564
cg00012469	0.010716285956472726
cg00012521	0.02120391607419336
cg00012522	0.017208250576443058
cg00012525	0.02582778845739614
cg00012529	0.009330765135788004
cg00012532	0.02236295579430144
cg00012536	0.01832550219867338
cg00012576	0.018910789865035818
cg00012587	0.020949160021298693
cg00012667	0.021157139590560207
cg00012668	0.029720082575283864
cg00012680	0.022563653072259358
cg00012692	0.01486166727415987
cg00012698	0.01878002101118012
cg00012701	0.01091699909738085
cg00012708	0.027619659176693366
cg00012722	0.0217652081157559
cg00012761	0.01861099855567602
cg00012762	0.0056598059117321815
cg00012824	0.024740135122921402
cg00012840	0.021786521909441067
cg00012868	0.014510117285036072
cg00012920	0.021848181208959122
cg00012960	0.015648660477978374
cg00012992	0.007864391613784156
cg00013006	0.021985407892726933
cg00013015	0.023974606245169925
cg00013196	0.022536428350243276
cg00013255	0.03158082794014674
cg00013301	0.0234997522502679
cg00013302	0.02246465642887109
cg00013349	0.029132637195843344
cg00013369	0.024591527131419447
cg00013374	0.02045056700432202
cg00013386	0.008321021865077547
cg00013409	0.009996871484862996
cg00013410	0.010885487016356147
cg00013423	0.024435040443939147
cg00013441	0.018213782917639403
cg00013451	0.018436617376341065
cg00013475	0.00878459270448034
cg00013530	0.020332641850924787
cg00013540	0.006237221499535267
cg00013543	0.014272168048387383
cg00013569	0.010218713140890992
cg00013618	0.022993194074787733
cg00013655	0.019305194235399493
cg00013660	0.022808002458822824
cg00013677	0.02069850377197096
cg00013684	0.016237452042029872
cg00013688	0.025546519904369992
cg00013702	0.025121761068808195
cg00013733	0.02144209559652508
cg00013759	0.021647722622608036
cg00013804	0.02219032151804432
cg00013809	0.0188214752064427
cg00013831	0.014518603571482502
cg00013899	0.024676230463053117
cg00013936	0.02381046012236656
cg00013949	0.03040952460829975
cg00013952	0.06555500168765854
cg00013991	0.025591039359376927
cg00013993	0.005502021114862499
cg00014020	0.02493966013381197
cg00014085	0.009631212416257376
cg00014104	0.024355948945204084
cg00014112	0.011487370619448614
cg00014118	0.018788143555005313
cg00014152	0.012995246951624736
cg00014168	0.013677332856311604
cg00014176	0.019790595681038383
cg00014194	0.019021079465280387
cg00014203	0.06150874114175996
cg00014260	0.02343252908375506
cg00014272	0.006636836875000142
cg00014278	0.02171270836041997
cg00014285	0.01044860956327196
cg00014289	0.016377367340474666
cg00014301	0.02627748485917482
cg00014327	0.008998060724898824
cg00014333	0.02158728504617418
cg00014340	0.03260545945820535
cg00014377	0.019160050304241477
cg00014380	0.012976801966520332
cg00014434	0.013389012199386409
cg00014445	0.02328787166673295
cg00014467	0.015237353209918598
cg00014484	0.008110980265835298
cg00014502	0.025577559960786346
cg00014561	0.019453357244463898
cg00014638	0.05056317077497513
cg00014665	0.022123298451199813
cg00014667	0.02077646677446327
cg00014733	0.02220515635657877
cg00014748	0.022987777438104744
cg00014786	0.025185156677607106
cg00014806	0.01201924920970477
cg00014825	0.025657106256557517
cg00014830	0.020532705032582685
cg00014837	0.022009606528725814
cg00014848	0.021918086898213437
cg00014893	0.01966468007782788
cg00014900	0.020110233556150506
cg00014931	0.022755205901172477
cg00014986	0.008528698049799043
cg00014991	0.02804853307684113
cg00014996	0.010983054983016821
cg00014998	0.023445323489562346
cg00015002	0.016675567529525665
cg00015024	0.012043483341158246
cg00015058	0.009421470735561889
cg00015081	0.021524091029317776
cg00015121	0.022871536499096567
cg00015159	0.020869742925801498
cg00015189	0.023916904639666538
cg00015193	0.022947097568724567
cg00015219	0.00917951532488859
cg00015286	0.03416148615908583
cg00015289	0.019286999414937125
cg00015319	0.018290186667091264
cg00015343	0.021929384245342798
cg00015373	0.03262721333164652
cg00015383	0.0322513305646882
cg00015530	0.014455378263060271
cg00015572	0.011139797581952757
cg00015603	0.022284964694546737
cg00015629	0.019362067260524557
cg00015639	0.018897018178975114
cg00015664	0.02391625529255133
cg00015699	0.02933640072401979
cg00015770	0.018399576396364744
cg00015791	0.012282207413022635
cg00015798	0.02513688394067709
cg00015801	0.02263460177230567
cg00015838	0.018886119473475158
cg00015930	0.010353228245423259
cg00015991	0.028129414435383058
cg00016012	0.021420059202810794
cg00016048	0.021213437055936764
cg00016066	0.0081594184890189745
cg00016127	0.020647700425118928
cg00016156	0.0077456249918199365
cg00016223	0.005982792565448404
cg00016226	0.016602730109777593
cg00016238	0.009456889979634314
cg00016255	0.020866709562866077
cg00016324	0.022177065845843485
cg00016360	0.022270865029853145
cg00016406	0.004983532752983454
cg00016418	0.036522417359220405
cg00016439	0.03861839092681803
cg00016481	0.010449452669958424
cg00016498	0.006222283995639844
cg00016522	0.0077172791415424415
cg00016538	0.03332076539611911
cg00016563	0.025532929092018083
cg00016576	0.017661621833085304
cg00016593	0.020853968459664727
cg00016625	0.02789950381257672
cg00016718	0.021632854946011446
cg00016778	0.01663332867937358
cg00016783	0.019911811685880833
cg00016802	0.022906775396183007
cg00016814	0.09128831178835956
cg00016841	0.007804582024889373
cg00016892	0.02022066608197244
cg00016913	0.01877368487346739
cg00016934	0.019993523414929226
cg00016968	0.0195547489416834
cg00017002	0.0124363107474335
cg00017004	0.021126255815669816
cg00017033	0.009260575195775715
cg00017059	0.023958863212438557
cg00017099	0.02345353260174897
cg00017110	0.021665155622053945
cg00017121	0.01909818049311158
cg00017157	0.029986077879146207
cg00017188	0.014075342075035633
cg00017203	0.02290745464438558
cg00017221	0.012491632407160263
cg00017271	0.02129383017975278
cg00017362	0.02270756182742588
cg00017363	0.01017528433921478
cg00017389	0.024112255369269822
cg00017429	0.02161761981766588
cg00017437	0.013838662318281233
cg00017441	0.004873813956554228
cg00017461	0.009106825429443835
cg00017475	0.02186197179309856
cg00017489	0.0227217591045186
cg00017507	0.025419513702122008
cg00017546	0.02145761693107494
cg00017557	0.023644967145661534
cg00017562	0.02410981950082007
cg00017578	0.031126367950500826
cg00017595	0.0193063933177827
cg00017601	0.02697738681147748
cg00017630	0.0269330459780518
cg00017639	0.02855823569194195
cg00017709	0.02924077282735716
cg00017826	0.028558777435800355
cg00017842	0.023160449160645896
cg00017851	0.020397859960617788
cg00017853	0.01582281259661436
cg00017887	0.03534026089654768
cg00017931	0.01712683181576714
cg00017970	0.01570975217539668
cg00018010	0.019641834351381983
cg00018024	0.009888346982489601
cg00018034	0.036046535154860684
cg00018044	0.02425637581806802
cg00018049	0.02937674242345726
cg00018103	0.02260947352610745
cg00018107	0.022631411169451755
cg00018128	0.019700371534960848
cg00018179	0.010398679375041736
cg00018181	0.01847565390461245
cg00018204	0.033850733587342134
cg00018212	0.04393147194481192
cg00018216	0.021920896101857126
cg00018229	0.009850027166271917
cg00018232	0.033918545935488285
cg00018245	0.026092760954045877
cg00018261	0.009942409245634515
cg00018276	0.02718150247444446
cg00018305	0.019943668104537498
cg00018391	0.034682621668179744
cg00018443	0.026636336672136947
cg00018446	0.021429490330404307
cg00018524	0.011493046014767097
cg00018539	0.024232809860837295
cg00018557	0.015788717623326447
cg00018572	0.020228850363184718
cg00018606	0.01626063906571762
cg00018635	0.023038134674210595
cg00018667	0.024297339409470906
cg00018674	0.03447178701707761
cg00018682	0.02351904327347901
cg00018696	0.02444394249033642
cg00018739	0.021735711375016113
cg00018758	0.023498709001693426
cg00018767	0.02878204614079758
cg00018783	0.03125529300262562
cg00018792	0.01638187628208094
cg00018799	0.025457350447363667
cg00018828	0.019623792415172817
cg00018845	0.013393832805527722
cg00018850	0.027603602884022204
cg00018896	0.019128881329931353
cg00019082	0.017122238370358433
cg00019085	0.02327838440158855
cg00019091	0.025870399990275298
cg00019093	0.008918540408502417
cg00019118	0.03362350005358839
cg00019137	0.007709188375771902
cg00019141	0.011562740114217906
cg00019151	0.033133574788082924
cg00019168	0.03519841912148655
cg00019196	0.035481866841909133
cg00019275	0.021775850224024333
cg00019301	0.010091608565779536
cg00019308	0.022380043173635074
cg00019351	0.029516416579204972
cg00019366	0.021364987152694605
cg00019377	0.01058840607167384
cg00019458	0.048103621348781975
cg00019463	0.02114839186285742
cg00019511	0.023340363867688015
cg00019553	0.023283400391807284
cg00019576	0.009851320123836731
cg00019607	0.022969749721552194
cg00019654	0.03316837459330761
cg00019678	0.02360657398533867
cg00019746	0.024012300661003606
cg00019759	0.014837924920919753
cg00019809	0.007434794524004568
cg00019826	0.028930454875809558
cg00019838	0.028906542665372348
cg00019841	0.013973142221738821
cg00019877	0.023535443270969566
cg00019880	0.01273144661863302
cg00019891	0.025076297701770393
cg00019997	0.03639538852075826
cg00020049	0.030087916211533908
cg00020052	0.012490023274554467
cg00020063	0.021721557415504474
cg00020133	0.01930505348750031
cg00020172	0.027513671007138106
cg00020175	0.02047959881337361
cg00020191	0.015996645009671063
cg00020229	0.02142294533880744
cg00020297	0.005566365935349385
cg00020340	0.009280602935580874
cg00020348	0.01924354555423139
cg00020383	0.027854321962451564
cg00020390	0.025510020525324487
cg00020405	0.019512100770955824
cg00020419	0.02287523243347435
cg00020438	0.027493236271134175
cg00020446	0.0202257508891749
cg00020450	0.021160224858530377
cg00020474	0.020050338002360068
cg00020590	0.04976991672257167
cg00020617	0.025708976122285548
cg00020622	0.010239926477404819
cg00020649	0.0070475786429046675
cg00020720	0.0067371809416185684
cg00020778	0.028238091830230135
cg00020794	0.022152760659640995
cg00020799	0.033487777276337394
cg00020807	0.00776784939273882
cg00020864	0.020126465718818785
cg00020893	0.017673806570212128
cg00020967	0.02503598007252606
cg00020991	0.02478548258113395
cg00021022	0.028331233930052508
cg00021023	0.021264465429396057
cg00021028	0.007802964320837346
cg00021030	0.021599231885348485
cg00021044	0.03066223006795508
cg00021101	0.03320391650738879
cg00021108	0.02148720026678587
cg00021123	0.011237863598885772
cg00021152	0.014373161842894557
cg00021157	0.014950030425392093
cg00021166	0.00913189859947905
cg00021237	0.022305645725851128
cg00021242	0.02188546298841717
cg00021256	0.013015877095305495
cg00021264	0.023507240344481047
cg00021275	0.028793322067759093
cg00021325	0.014558203605448896
cg00021340	0.023777269509501344
cg00021350	0.010741169236521266
cg00021413	0.01988966730231568
cg00021476	0.03826867745655686
cg00021513	0.023690309053551024
cg00021527	0.00691440798765317
cg00021532	0.021186746392446353
cg00021539	0.008884158757741123
cg00021540	0.007637216125294234
cg00021550	0.02477996645739296
cg00021558	0.012147343425518889
cg00021576	0.012290219551635007
cg00021581	0.021244285158409967
cg00021600	0.03019159225935643
cg00021659	0.019451740444861074
cg00021663	0.024301389092716466
cg00021712	0.023346262434650752
cg00021762	0.02421344940431236
cg00021764	0.025653201734500863
cg00021766	0.02319486109627595
cg00021783	0.02360268971596563
cg00021786	0.005363020848057004
cg00021837	0.02361817505531687
cg00021853	0.02032799019664051
cg00021855	0.021700309673953908
cg00021878	0.03596278458751643
cg00021892	0.018245877725760005
cg00021895	0.011024323241623534
cg00021933	0.014180531042308719
cg00021944	0.008063732704595374
cg00021945	0.008861596939239056
cg00022021	0.020940882876947946
cg00022024	0.019961431689573563
cg00022054	0.023906153971350555
cg00022059	0.015821951977987615
cg00022064	0.03274085777418473
cg00022076	0.02337267240810759
cg00022101	0.02777848560707451
cg00022138	0.008109554002343923
cg00022145	0.020509459414655734
cg00022218	0.0072368876321744725
cg00022235	0.02406995158946144
cg00022259	0.022464197015798902
cg00022262	0.020539783050569225
cg00022264	0.026335822612417542
cg00022308	0.006250843176856427
cg00022315	0.029495954270907863
cg00022318	0.020488314778550672
cg00022401	0.02105560657610315
cg00022492	0.017985691988729405
cg00022510	0.0211609451818036
cg00022592	0.031647901644615846
cg00022594	0.02320466933888478
cg00022606	0.012537797237020722
cg00022633	0.013044489758262447
cg00022642	0.009391536619546963
cg00022688	0.01017316470014916
cg00022826	0.025652688627621496
cg00022866	0.020251111273116566
cg00022871	0.022458530957141603
cg00022900	0.027336262441257943
cg00022908	0.033822014997086036
cg00022911	0.0102836725401435
cg00022938	0.05112220074748093
cg00022966	0.02148705834875226
cg00023001	0.008373988253039514
cg00023003	0.059702862572357684
cg00023024	0.02296093128392083
cg00023056	0.009204027402479668
cg00023132	0.006086444786169142
cg00023154	0.010334574682412232
cg00023168	0.013337330436988521
cg00023174	0.032368037254141634
cg00023185	0.016552415011889372
cg00023196	0.023833456814599835
cg00023197	0.012819567912073247
cg00023231	0.016905492469574804
cg00023233	0.010253161942047206
cg00023288	0.008169671891208707
cg00023301	0.026852903583219165
cg00023304	0.05681329297594757
cg00023321	0.03382737126055596
cg00023345	0.018544567848248865
cg00023351	0.020934701560109382
cg00023363	0.026745423368195742
cg00023411	0.013244211082203947
cg00023415	0.016675784682392496
cg00023464	0.025837437855595703
cg00023507	0.018445997038928734
cg00023523	0.01921218741197248
cg00023526	0.014302156966375408
cg00023648	0.021112980755342504
cg00023673	0.021112999580891332
cg00023695	0.007132448209372994
cg00023702	0.028610102909794516
cg00023726	0.02258306254904227
cg00023728	0.02142400796773289
cg00023750	0.02690055273923969
cg00023804	0.030202878722263835
cg00023808	0.024386797139837546
cg00023826	0.020816997140142693
cg00023828	0.040745341295053396
cg00023916	0.02521791869440429
cg00023919	0.01723354562416893
cg00023948	0.04684634023833657
cg00024046	0.023743462317109037
cg00024049	0.024775043191172887
cg00024086	0.010056014851969686
cg00024102	0.012445231937982163
cg00024170	0.018136306132508856
cg00024198	0.030265121802703653
cg00024244	0.009369259422508668
cg00024247	0.039032867881392576
cg00024269	0.021422834766223958
cg00024280	0.008982318740305174
cg00024304	0.021266673345578385
cg00024313	0.025600968638027587
cg00024361	0.025237057230220267
cg00024367	0.020557737883299846
cg00024377	0.020261749237502454
cg00024396	0.008195689725816056
cg00024404	0.0169375283734261
cg00024416	0.02121730152396759
cg00024437	0.021067484456309078
cg00024443	0.02269406988699518
cg00024456	0.022900958185369177
cg00024471	0.025258877168724162
cg00024472	0.010336751938745533
cg00024494	0.011359976058179844
cg00024515	0.026362424534809522
cg00024516	0.027020364171552964
cg00024674	0.021760924611209844
cg00024701	0.012524078913129962
cg00024705	0.021409349518444656
cg00024720	0.014772143340360672
cg00024722	0.00973162769272691
cg00024740	0.014993363360936127
cg00024790	0.006866386420036752
cg00024792	0.018132748101013903
cg00024812	0.007375836902757396
cg00024870	0.020944119696578497
cg00024937	0.023654176823420293
cg00024967	0.01499969556217865
cg00024989	0.016716215560395622
cg00024998	0.022141670564572516
cg00025002	0.019469879437988214
cg00025063	0.02485330652214181
cg00025138	0.007597171606672288
cg00025155	0.012205440595663527
cg00025185	0.022146678883482845
cg00025197	0.01640750631728714
cg00025211	0.015989804835431894
cg00025216	0.019082970994559086
cg00025278	0.02370252859651218
cg00025328	0.026210428337427493
cg00025331	0.023817186186507112
cg00025347	0.028696960494508025
cg00025354	0.02313019349512027
cg00025357	0.009203956342649406
cg00025405	0.023736436869997404
cg00025436	0.008951684804214816
cg00025439	0.019531453682404533
cg00025496	0.0270331389127917
cg00025518	0.033918190936320376
cg00025526	0.02080994827975518
cg00025590	0.026298336802819473
cg00025591	0.012092937055146448
cg00025626	0.045945157427996465
cg00025643	0.02765729837778584
cg00025647	0.01125161345405783
cg00025663	0.02185007250151033
cg00025680	0.015639871837316868
cg00025715	0.023546636494392224
cg00025751	0.0380840903631427
cg00025795	0.023074830753520927
cg00025823	0.021096512929493445
cg00025877	0.010932389193909653
cg00025972	0.015721351166210387
cg00025981	0.007701595323178117
cg00025982	0.026085089063204194
cg00025987	0.02471970982536705
cg00025991	0.019384365373898413
cg00026030	0.008790435737863677
cg00026104	0.010064821476088994
cg00026119	0.012074831888660901
cg00026141	0.027474435747827708
cg00026183	0.022755002965559275
cg00026222	0.011150781798969809
cg00026230	0.009208456571354297
cg00026239	0.0226961042807384
cg00026290	0.017463615671405704
cg00026302	0.020784513603176263
cg00026327	0.022572532202819243
cg00026341	0.04163969934594563
cg00026346	0.03139618924698351
cg00026362	0.01957666070093556
cg00026363	0.02554551931371076
cg00026374	0.006933450881506716
cg00026375	0.012757090220023474
cg00026401	0.018548360742786818
cg00026412	0.024506488797925927
cg00026455	0.022863661905284164
cg00026457	0.018603323922982327
cg00026458	0.017313348316403243
cg00026472	0.021941234097083703
cg00026474	0.015111696250331718
cg00026546	0.022627490603007335
cg00026553	0.01872708446883897
cg00026554	0.02322278478549921
cg00026570	0.013232226845711877
cg00026603	0.02308383661782032
cg00026703	0.015453143238411616
cg00026729	0.011296512866596217
cg00026731	0.01418667568310394
cg00026776	0.022414821808921653
cg00026803	0.02024878121703185
cg00026853	0.006136717305878254
cg00026857	0.027243009044663428
cg00026891	0.01988117337298338
cg00026909	0.023572324207622845
cg00026919	0.024676584510950308
cg00026920	0.02403616826481691
cg00026958	0.026814333529524663
cg00026974	0.020321679181677942
cg00027029	0.026148915448180304
cg00027038	0.021704813788234398
cg00027076	0.032404184371974946
cg00027081	0.026128455393038257
cg00027083	0.018427958708269125
cg00027114	0.023747429016307185
cg00027155	0.023001789325911758
cg00027162	0.01896279114018958
cg00027232	0.018850289522555144
cg00027294	0.012843635985483121
cg00027400	0.012417464479930532
cg00027420	0.027718931553423944
cg00027454	0.11929091315517307
cg00027466	0.018808354270372786
cg00027499	0.008243326971149137
cg00027570	0.022730072516675318
cg00027586	0.022725694780612662
cg00027619	0.025676605986500036
cg00027637	0.016113818973382748
cg00027650	0.0375535358803221
cg00027662	0.02632198934903871
cg00027669	0.022471672424126808
cg00027674	0.014788989481069784
cg00027712	0.02088701304491685
cg00027729	0.020227886471294677
cg00027745	0.010329874013719993
cg00027808	0.005463155043271769
cg00027842	0.025907204892130345
cg00027940	0.017578221417889006
cg00027948	0.022366488470173446
cg00027990	0.020787687275121595
cg00027995	0.017414731543423247
cg00028013	0.018583535584397393
cg00028014	0.03353991396550923
cg00028022	0.021421070763804707
cg00028034	0.020898826725098803
cg00028056	0.03125708725801083
cg00028060	0.0417557356740583
cg00028135	0.021832343518531572
cg00028184	0.012297449224781277
cg00028211	0.02430201442476316
cg00028232	0.04650240029054464
cg00028250	0.02635814110541257
cg00028251	0.024607564151994422
cg00028299	0.042509118063251985
cg00028302	0.027129911373076545
cg00028308	0.04539732115304443
cg00028318	0.014864867410670638
cg00028336	0.022024414136761997
cg00028338	0.019468742568297313
cg00028429	0.016421986906486517
cg00028431	0.02197230826556259
cg00028455	0.006959226104684376
cg00028467	0.02681208062543295
cg00028480	0.02064871508887199
cg00028487	0.008901267303966832
cg00028507	0.026939279954469417
cg00028515	0.02152388159965455
cg00028550	0.017177684648420687
cg00028595	0.020087270409388853
cg00028598	0.12638115455281937
cg00028636	0.01606557961436351
cg00028677	0.02358123459834821
cg00028678	0.014747740743207463
cg00028749	0.009253889973493985
cg00028757	0.0072891752797845395
cg00028813	0.028479619620257062
cg00028829	0.009105833499123948
cg00028844	0.019199093792598723
cg00028870	0.008908114249756639
cg00028881	0.009529666534265926
cg00028899	0.01833824007619714
cg00028918	0.00835963889473098
cg00028929	0.02975015245664777
cg00028935	0.012420009732282956
cg00028993	0.022964011155598662
cg00029031	0.023918703538839077
cg00029052	0.025665171691380252
cg00029150	0.008767614816891367
cg00029161	0.009455989426534332
cg00029163	0.0646496631710404
cg00029229	0.01857147798776668
cg00029233	0.009501537851884062
cg00029246	0.03264894280795626
cg00029256	0.023058180354551094
cg00029284	0.024584748915445886
cg00029336	0.02569227547141114
cg00029353	0.007406249786898008
cg00029397	0.00931234057277504
cg00029451	0.014325104330655154
cg00029458	0.017821843468758182
cg00029465	0.021876456369015227
cg00029521	0.028804029337417977
cg00029583	0.016077462625874003
cg00029587	0.024549319632078306
cg00029597	0.032005372078407895
cg00029640	0.022565066596139115
cg00029647	0.018829467318732602
cg00029648	0.021026057044801122
cg00029678	0.021335021143009676
cg00029694	0.023389107993725868
cg00029701	0.029538201492677513
cg00029751	0.028347198242783075
cg00029812	0.011823467217191953
cg00029821	0.021628050399655797
cg00029822	0.005882401550836634
cg00029825	0.018175695389487455
cg00029826	0.011683460179664554
cg00029831	0.017215239341691446
cg00029855	0.15980751828570414
cg00029922	0.0571824234063392
cg00029928	0.03212301583921572
cg00029931	0.010274316289003604
cg00029943	0.023445463862957247
cg00029973	0.019515778029652965
cg00029979	0.019384116188757818
cg00030005	0.028906294073236093
cg00030047	0.016872340186353002
cg00030074	0.021209885639931047
cg00030117	0.06034617350267016
cg00030125	0.02032226028265324
cg00030176	0.008323739662068794
cg00030290	0.015743239378521186
cg00030291	0.0166074330701483
cg00030296	0.01835686334960678
cg00030420	0.023100717127557055
cg00030422	0.00629359523173694
cg00030423	0.006469488913311038
cg00030427	0.022209789630437016
cg00030432	0.028136208961233495
cg00030466	0.008144262372313608
cg00030476	0.031834822574152793
cg00030501	0.02463163702439864
cg00030508	0.009602708449943946
cg00030523	0.023005085805562545
cg00030584	0.016456910461041273
cg00030588	0.027482916293200203
cg00030591	0.017484912284298423
cg00030604	0.02257391214565154
cg00030627	0.022924591373325053
cg00030682	0.02683746424294295
cg00030774	0.016171335837867215
cg00030795	0.0067616419753143316
cg00030807	0.03589891215601068
cg00030816	0.011632052162671214
cg00030909	0.029581315834889602
cg00030918	0.05437059989836559
cg00030959	0.015117271059824945
cg00031013	0.027388402610324197
cg00031042	0.01937085503109586
cg00031059	0.018814579877706666
cg00031063	0.014242407187854439
cg00031105	0.019770491044549296
cg00031162	0.023040051465309085
cg00031165	0.044222348154066726
cg00031187	0.02078777886277784
cg00031235	0.017777404864943086
cg00031256	0.008788544567279547
cg00031277	0.022761852687696045
cg00031303	0.019350326600004072
cg00031340	0.012915195813628141
cg00031346	0.02463310307949907
cg00031362	0.032918255758218815
cg00031393	0.025669675244802282
cg00031402	0.02492341628411751
cg00031443	0.014227136135127133
cg00031456	0.006823304008847921
cg00031476	0.023181111004867548
cg00031491	0.023006398274155116
cg00031550	0.023765661850990525
cg00031556	0.020880412500687878
cg00031568	0.02054467443130534
cg00031663	0.00504904211384101
cg00031705	0.03569459178332239
cg00031708	0.018948891432780952
cg00031722	0.02506877937691343
cg00031779	0.018110403656897464
cg00031803	0.02371733785823512
cg00031823	0.020823229215783723
cg00031896	0.016249098587615272
cg00031999	0.02427938541231371
cg00032094	0.026935438252751732
cg00032173	0.01913295334231284
cg00032184	0.04247337573601083
cg00032192	0.03446193640797532
cg00032195	0.028043441022992596
cg00032227	0.009891884566881328
cg00032246	0.010964303033656884
cg00032308	0.05719791370134456
cg00032336	0.010300252267127403
cg00032355	0.034567165335641824
cg00032366	0.020843967462825283
cg00032376	0.030548728301132623
cg00032391	0.02316319195617754
cg00032458	0.029067170855540964
cg00032490	0.018417826731076014
cg00032544	0.021850766795614512
cg00032576	0.019209010299033002
cg00032609	0.018866355105050515
cg00032610	0.017938908301952664
cg00032637	0.019766877255878813
cg00032643	0.0843960288195475
cg00032661	0.023374676012497736
cg00032664	0.020900960843241688
cg00032666	0.02677915773798361
cg00032703	0.04485371490352477
cg00032716	0.029065734242894534
cg00032756	0.023394135586589055
cg00032789	0.008637112486668137
cg00032805	0.014408667170640703
cg00032852	0.02000115973627308
cg00032879	0.0202543245719167
cg00032884	0.024192935020445092
cg00032912	0.013097369867135097
cg00032923	0.022192140404995023
cg00032956	0.01722478884237955
cg00032959	0.02211331221131406
cg00033066	0.019688739099580865
cg00033102	0.023782156760867704
cg00033127	0.013020499726375648
cg00033155	0.020903255043704605
cg00033165	0.023573646852196137
cg00033191	0.026867633120196303
cg00033202	0.029380812708206295
cg00033209	0.03873196793218256
cg00033213	0.012828030860915891
cg00033215	0.026508920131614884
cg00033220	0.011596306064135715
cg00033304	0.0198256378583242
cg00033334	0.019312534793774067
cg00033371	0.006243252841469907
cg00033396	0.026747047855482792
cg00033440	0.010205918718420862
cg00033450	0.02508171964774189
cg00033457	0.007084433675269145
cg00033490	0.02553007937592055
cg00033533	0.009740187725358418
cg00033551	0.022065723315491056
cg00033580	0.023383549201122705
cg00033584	0.028174252381791148
cg00033623	0.024508801208354906
cg00033643	0.007842470824907945
cg00033666	0.014839467842216424
cg00033668	0.0069648858116039295
cg00033678	0.011832931695260045
cg00033703	0.03676350189170055
cg00033706	0.013099128577739785
cg00033732	0.02936484335524475
cg00033748	0.02266812203798677
cg00033750	0.026771148613163917
cg00033773	0.018616486063797233
cg00033806	0.012823333313730282
cg00033818	0.020287123788174787
cg00033826	0.0337480913106222
cg00033834	0.02259366475401328
cg00033877	0.022694671266857487
cg00033909	0.04338796650670845
cg00033915	0.01678773752752637
cg00033950	0.026704810903706667
cg00033992	0.019332796120620884
cg00034003	0.015181921421502775
cg00034019	0.006020986227978047
cg00034039	0.011964627041680019
cg00034076	0.017342612447113433
cg00034078	0.03224700509254486
cg00034101	0.015572572026657617
cg00034130	0.011662788601034098
cg00034154	0.055624213384042415
cg00034221	0.019511419743507778
cg00034241	0.024477297989126783
cg00034257	0.02367134391384469
cg00034300	0.019521992784962063
cg00034316	0.02444967687345662
cg00034336	0.016213123616873684
cg00034338	0.030106533631372882
cg00034360	0.009036183241541745
cg00034376	0.010847446023738595
cg00034407	0.02775094405808313
cg00034409	0.03146739706274904
cg00034416	0.007635972500944079
cg00034425	0.01815257867763727
cg00034433	0.006881213771604788
cg00034468	0.018229427148554692
cg00034555	0.011416761167271007
cg00034556	0.027244213989839602
cg00034559	0.02238699101910179
cg00034574	0.02062971726576766
cg00034604	0.026826093089201676
cg00034611	0.022254608944905902
cg00034635	0.02111157931393752
cg00034639	0.02401480261124138
cg00034650	0.00693370250603726
cg00034668	0.023117792418127968
cg00034731	0.035905481674323086
cg00034755	0.028509108929363564
cg00034769	0.020393081061205916
cg00034781	0.0208097437101739
cg00034798	0.02326234688986746
cg00034823	0.027506506605588954
cg00034853	0.027050151177528445
cg00035000	0.011413158911736112
cg00035008	0.025021818241590575
cg00035074	0.016310735905797902
cg00035083	0.023175396965275888
cg00035197	0.021149879857322185
cg00035220	0.030839670492297962
cg00035237	0.005484697231386158
cg00035249	0.006321389740444336
cg00035268	0.01920107478902893
cg00035296	0.05461375757566406
cg00035316	0.015127004127625167
cg00035347	0.02374644267187271
cg00035348	0.02078845586103776
cg00035357	0.01958269136357353
cg00035389	0.008297708966836827
cg00035398	0.016686252640675452
cg00035449	0.021131881116564024
cg00035452	0.021511460399847172
cg00035453	0.010911557098489951
cg00035505	0.015649370370187453
cg00035526	0.020790178070338842
cg00035583	0.03188953522636492
cg00035608	0.00962417608781235
cg00035623	0.00836826130031516
cg00035630	0.027337440424132425
cg00035636	0.015205067382079137
cg00035673	0.01820760289221314
cg00035689	0.024902005302040543
cg00035812	0.008804030357349755
cg00035847	0.012922453445410936
cg00035864	0.012342471317670266
cg00035869	0.020823844807881596
cg00035877	0.039265091250532
cg00035889	0.025064292624809907
cg00035923	0.025418692302338862
cg00035934	0.0160752081741255
cg00035937	0.02604587780680918
cg00035945	0.008946810127524059
cg00035969	0.008984710713610853
cg00035980	0.02167405755734729
cg00036011	0.007587295809845571
cg00036045	0.02307693074101741
cg00036110	0.017968938551259597
cg00036114	0.012271498904250748
cg00036115	0.007406570214787233
cg00036119	0.018708022568603107
cg00036137	0.024170022710059066
cg00036171	0.03149967186478281
cg00036258	0.022307046453523164
cg00036263	0.0112781828885673
cg00036272	0.028128126531290258
cg00036279	0.02066134177137225
cg00036299	0.04132635964610715
cg00036324	0.020757337680937748
cg00036328	0.00802187266354426
cg00036347	0.037361657960750375
cg00036352	0.016524105540457527
cg00036369	0.0540051436831788
cg00036386	0.008540416595620819
cg00036408	0.014487063838793529
cg00036440	0.008510225359814714
cg00036534	0.008928012005016826
cg00036558	0.022301637053429274
cg00036570	0.029029580901701414
cg00036585	0.02312818188774811
cg00036588	0.03170018048833943
cg00036599	0.026088458969276782
cg00036614	0.021836817640250646
cg00036619	0.043167322972094774
cg00036656	0.043917410632928366
cg00036664	0.008604629846931108
cg00036710	0.020574246178319468
cg00036723	0.018461511634088622
cg00036732	0.02836118577140588
cg00036871	0.011683568440273845
cg00036963	0.023882990674682348
cg00036976	0.016634029218460064
cg00036984	0.021455900632911952
cg00037013	0.010125411992973066
cg00037026	0.020693182340873532
cg00037035	0.01875850977041821
cg00037058	0.0075773796404136375
cg00037117	0.05223114103685643
cg00037131	0.014916175192005453
cg00037153	0.007377170419719097
cg00037186	0.011243189011528829
cg00037187	0.019721703665258786
cg00037188	0.025983861452755566
cg00037223	0.023195353082885825
cg00037314	0.01556110834588894
cg00037317	0.03012390793216273
cg00037376	0.028264905154412844
cg00037388	0.008528536969233318
cg00037400	0.00871762915263723
cg00037406	0.02485307490344349
cg00037419	0.025963607319817936
cg00037441	0.031053136819739487
cg00037450	0.011580768965401347
cg00037457	0.018516791615305374
cg00037458	0.02669506296772861
cg00037535	0.030050574870219546
cg00037614	0.03248254791295296
cg00037635	0.010694320076010278
cg00037671	0.021255850562963616
cg00037681	0.01767514375196121
cg00037728	0.02689238018495722
cg00037755	0.01910843914114624
cg00037763	0.021166372112616568
cg00037791	0.021006596933900404
cg00037806	0.02720356852540293
cg00037856	0.033363190622349256
cg00037930	0.018861128066942547
cg00037940	0.019323936489494348
cg00037952	0.019928227105129374
cg00037986	0.02268886759789252
cg00038020	0.030154146325183886
cg00038038	0.026945521637412508
cg00038046	0.01774037815407137
cg00038131	0.01711268419975784
cg00038167	0.020843108306280507
cg00038193	0.022890460331634076
cg00038233	0.02247256890827291
cg00038239	0.005496171512810996
cg00038298	0.031801584152664625
cg00038342	0.021339954568621346
cg00038358	0.02726719586342951
cg00038376	0.01866246271407875
cg00038436	0.007786169600873973
cg00038446	0.021976605021266263
cg00038450	0.025491240234055704
cg00038503	0.02201698884833496
cg00038584	0.019216626012310577
cg00038590	0.04115075792963548
cg00038623	0.02573778678710196
cg00038665	0.01799707143770345
cg00038675	0.016999523151787255
cg00038681	0.023044091862185697
cg00038688	0.02216757298441738
cg00038736	0.022420858145393695
cg00038760	0.021273253286911428
cg00038791	0.017326626075453454
cg00038857	0.02796919128646483
cg00038877	0.019882219009323368
cg00038997	0.02275648016114254
cg00039016	0.022378175614222343
cg00039044	0.0046803612992694305
cg00039048	0.024640063937199915
cg00039057	0.01683385122291183
cg00039070	0.021271788042038664
cg00039129	0.02141850930037161
cg00039142	0.0219460064082744
cg00039147	0.031883714272603884
cg00039170	0.022629015544009066
cg00039173	0.03478829084686083
cg00039176	0.02342144471006078
cg00039177	0.009644164227357966
cg00039180	0.023550298200052756
cg00039279	0.02360186169736378
cg00039326	0.023595048521554356
cg00039328	0.029727080213865758
cg00039385	0.020067315932198675
cg00039441	0.012888695087336373
cg00039452	0.0350519504581186
cg00039463	0.023979745315986036
cg00039478	0.023667648991936442
cg00039480	0.0220443770260915
cg00039490	0.022673822140573195
cg00039505	0.008636458460162992
cg00039564	0.016034594062877012
cg00039593	0.024260090762249144
cg00039627	0.014897054886434358
cg00039649	0.007159893103805064
cg00039662	0.03535209756683954
cg00039672	0.023153755098984815
cg00039734	0.026848363265638813
cg00039793	0.005223787243890448
cg00039794	0.006249875717922308
cg00039795	0.023734389644335864
cg00039840	0.020213292908181236
cg00039845	0.02183209944123088
cg00039864	0.02252080930212597
cg00039913	0.020267595224958003
cg00039936	0.029976152306712224
cg00039945	0.018536078933913732
cg00039998	0.021435110580604197
cg00040007	0.013724228680509761
cg00040008	0.00865843974289995
cg00040013	0.026876570406599187
cg00040027	0.025748343766620295
cg00040047	0.029027822920039806
cg00040103	0.026566741852812974
cg00040278	0.01476423710443949
cg00040288	0.02617661741035438
cg00040312	0.013876709729956384
cg00040322	0.021799720464582898
cg00040367	0.009031494642788714
cg00040380	0.006451377704621827
cg00040393	0.018528893130200084
cg00040423	0.008720032734523566
cg00040426	0.021409816030182306
cg00040427	0.021409952043270987
cg00040446	0.012983176806733589
cg00040455	0.012248520885488435
cg00040466	0.025865183410572222
cg00040486	0.028463540228898625
cg00040504	0.024752237516483828
cg00040530	0.018334798701857044
cg00040566	0.023444947655001904
cg00040569	0.007354923832851518
cg00040575	0.019072755891868295
cg00040588	0.01593992067515094
cg00040590	0.019994471546531292
cg00040592	0.026014532586908844
cg00040646	0.013466099835477873
cg00040659	0.023526823088422345
cg00040663	0.02728223358505077
cg00040688	0.026659059972872275
cg00040708	0.018618528100590368
cg00040738	0.022104647683898325
cg00040744	0.019718242641332574
cg00040749	0.02935890318551079
cg00040761	0.022627468445564246
cg00040781	0.021151620982275486
cg00040825	0.024386203244693865
cg00040837	0.032208873909202185
cg00040861	0.007698612911730492
cg00040862	0.021187987329534155
cg00040873	0.0118616328794209
cg00040923	0.02296687394899969
cg00040934	0.022960329875436104
cg00040945	0.0061526019495263
cg00040986	0.033379914603353336
cg00041014	0.03636662609040459
cg00041030	0.025553692168667798
cg00041047	0.036992245714811495
cg00041053	0.05538793808675936
cg00041079	0.02280120021555427
cg00041083	0.027678523106557287
cg00041084	0.008844445874520806
cg00041270	0.01944508904905624
cg00041311	0.0529903316735134
cg00041328	0.007783674674436094
cg00041368	0.02025793441963116
cg00041401	0.010529047291039087
cg00041515	0.023992819923802533
cg00041564	0.031029001260250613
cg00041575	0.011789899036311674
cg00041585	0.056160783422260094
cg00041599	0.01733674016566671
cg00041636	0.022689924932634737
cg00041641	0.035674847900750324
cg00041666	0.020885497063216737
cg00041759	0.004866669356707654
cg00041829	0.028107768299865908
cg00041865	0.02358860788129264
cg00041872	0.009578856469379213
cg00041873	0.022569333086205273
cg00041898	0.026528877595418478
cg00041901	0.007019865409769211
cg00041903	0.021224016864563672
cg00041935	0.029545989806727763
cg00041980	0.02384729805186097
cg00041989	0.0186648532325773
cg00041995	0.020932769515974566
cg00041996	0.019270820122682414
cg00042059	0.02288240001866027
cg00042073	0.024974652478479145
cg00042079	0.026773018562212977
cg00042080	0.02027653851123836
cg00042081	0.022636733513405713
cg00042144	0.012289385857896587
cg00042156	0.02656438805785959
cg00042186	0.014675135288340429
cg00042199	0.03788238424858739
cg00042205	0.018836730201880553
cg00042208	0.03161130261649626
cg00042244	0.025861660959072438
cg00042252	0.031495384153389476
cg00042254	0.024158553064681457
cg00042263	0.024958952972758585
cg00042325	0.02233616913019821
cg00042335	0.007175875338741692
cg00042341	0.01000911244006183
cg00042356	0.005670996531812535
cg00042409	0.02402201597350992
cg00042419	0.020342293493479553
cg00042433	0.02201826604864938
cg00042467	0.021653789706939097
cg00042478	0.01369641150315436
cg00042489	0.023980670835095794
cg00042568	0.016800736824086525
cg00042637	0.01427989075145673
cg00042650	0.023586093054644496
cg00042654	0.017847594358010657
cg00042683	0.019610735716961862
cg00042688	0.037488551486818844
cg00042733	0.02896074439745635
cg00042736	0.04523543022329872
cg00042810	0.016872915914926956
cg00042837	0.01100711887697027
cg00042854	0.033179119792200305
cg00042874	0.0061797314528933625
cg00042881	0.0496665322516672
cg00042882	0.013847758604278561
cg00042896	0.029907312695086
cg00042902	0.015887334680367463
cg00042904	0.03181236104306328
cg00042914	0.034162309246004684
cg00042969	0.02592589423660186
cg00042994	0.02488283704454908
cg00043004	0.013492679724037903
cg00043005	0.021829002602569432
cg00043043	0.028646310947423204
cg00043069	0.026254525572163824
cg00043076	0.02238379551772802
cg00043080	0.019869651545403884
cg00043088	0.017782359337533627
cg00043095	0.018867328057301482
cg00043234	0.026698411879042795
cg00043265	0.006208713724697354
cg00043284	0.01999469445592311
cg00043324	0.012160073582582184
cg00043347	0.02129057826423606
cg00043361	0.017908229424843353
cg00043364	0.050849585399399586
cg00043371	0.006721185308118042
cg00043379	0.007004151811824561
cg00043405	0.0315539687190006
cg00043430	0.026061509108653368
cg00043444	0.01895146193719075
cg00043510	0.02038882074242767
cg00043524	0.024914490844272774
cg00043564	0.014504867629087776
cg00043591	0.023581092131373885
cg00043599	0.03513529973799156
cg00043664	0.0219045505481492
cg00043673	0.01240561231795461
cg00043771	0.021604026618162582
cg00043784	0.01918739272866346
cg00043788	0.01178086255012575
cg00043790	0.023902511731093957
cg00043792	0.03350626022978243
cg00043800	0.022030212737406876
cg00043819	0.01118041157474951
cg00043905	0.022685662081910855
cg00043949	0.013411352262829948
cg00044050	0.016131309940640746
cg00044052	0.02981155653101729
cg00044095	0.02108980507443324
cg00044097	0.021210263294428874
cg00044103	0.020600386968608345
cg00044107	0.030274736692373547
cg00044143	0.030969569333816893
cg00044170	0.006094440517765483
cg00044179	0.020043754020533
cg00044210	0.0258088666659599
cg00044245	0.013416293619546275
cg00044249	0.023705071011079208
cg00044289	0.011433702708674335
cg00044299	0.02697024463337822
cg00044318	0.02437751397124627
cg00044323	0.022287033103563506
cg00044354	0.025402932040355125
cg00044372	0.02498801463217481
cg00044430	0.01091692052247859
cg00044440	0.049723174346093524
cg00044448	0.020345701579937633
cg00044463	0.025271623506003087
cg00044466	0.02061292730988804
cg00044488	0.010818599930162544
cg00044497	0.031157160117901615
cg00044501	0.015669754186804424
cg00044505	0.02794292542447763
cg00044545	0.028789668541409755
cg00044551	0.02354435562209917
cg00044638	0.025027617353260742
cg00044665	0.01752164182608054
cg00044729	0.02179298179540418
cg00044757	0.023603554488217902
cg00044796	0.016302364267940055
cg00044807	0.021618322624763712
cg00044848	0.024339238177409232
cg00044871	0.02121241560020856
cg00044950	0.02131114449533639
cg00044968	0.008116576126002754
cg00044995	0.01380543055008308
cg00045008	0.017315112663292862
cg00045016	0.021974346665858298
cg00045025	0.02086063255075151
cg00045034	0.008541343016434428
cg00045061	0.009432438375963253
cg00045070	0.03103400566538721
cg00045114	0.020570359074955073
cg00045118	0.02138373111006208
cg00045163	0.02010768510026371
cg00045164	0.04908517506676198
cg00045190	0.005052916775311224
cg00045227	0.018005710707847844
cg00045248	0.021950942383899157
cg00045273	0.024490724501029494
cg00045275	0.00784463185401765
cg00045303	0.00785673327265543
cg00045357	0.027527289266212736
cg00045416	0.026648350374278516
cg00045439	0.010616987637586723
cg00045515	0.028665352465851016
cg00045592	0.02017097693333324
cg00045607	0.008021306417915626
cg00045689	0.03325435955107901
cg00045690	0.02753623357758811
cg00045712	0.023036437814925752
cg00045748	0.020021226691948665
cg00045753	0.03054906789667846
cg00045762	0.02475090654515562
cg00045763	0.00824990287714461
cg00045785	0.04228009006689767
cg00045787	0.01799004612894576
cg00045900	0.027557621252434064
cg00045902	0.016757578478214873
cg00045910	0.019795154273232207
cg00045967	0.009075543994467125
cg00046018	0.009607072745434035
cg00046026	0.025869470423746703
cg00046041	0.005299645805882802
cg00046073	0.022216654846026383
cg00046099	0.039337826679474795
cg00046105	0.021484549153136898
cg00046156	0.0237041093585428
cg00046227	0.022667497955282778
cg00046336	0.022018621378848423
cg00046347	0.020637977285221397
cg00046410	0.03216850035106161
cg00046423	0.02119059269206914
cg00046432	0.01962305200895503
cg00046499	0.01349086596574293
cg00046501	0.018795251851198985
cg00046537	0.010474673626294595
cg00046539	0.024325756066108907
cg00046560	0.009475283412936755
cg00046571	0.01715293189637912
cg00046575	0.012032350836591169
cg00046623	0.11454954297000015
cg00046625	0.012517368519058276
cg00046710	0.006789373448607149
cg00046726	0.039142650311236656
cg00046744	0.015893050402665712
cg00046774	0.0316615276504689
cg00046802	0.026746556059549193
cg00046815	0.009522148607143663
cg00046819	0.01819386139360966
cg00046877	0.01566985696160318
cg00046899	0.01824243284006525
cg00046913	0.008038295446606798
cg00046914	0.020042231113478838
cg00046977	0.02342261190330875
cg00046981	0.023946997689460164
cg00046991	0.020262394630822786
cg00047003	0.022526100430443938
cg00047030	0.03199157675732307
cg00047050	0.012264873866591842
cg00047052	0.023314262451871525
cg00047079	0.031647589783412144
cg00047081	0.021733418865615306
cg00047117	0.02582573978749943
cg00047162	0.017740611381482287
cg00047185	0.03835581252564195
cg00047222	0.01175161340311805
cg00047287	0.022588032251082493
cg00047338	0.02042460944938218
cg00047443	0.021880601858383662
cg00047466	0.02237679381953879
cg00047469	0.007511181318189599
cg00047501	0.039702214704838625
cg00047512	0.020670999932596964
cg00047532	0.026117976655953466
cg00047553	0.031457340305410204
cg00047657	0.030851879313750157
cg00047667	0.05479468505136039
cg00047683	0.02380749745934541
cg00047694	0.014470133693549433
cg00047749	0.027280150287147656
cg00047753	0.03270738401288305
cg00047800	0.03537147529559001
cg00047815	0.02169031073935348
cg00047843	0.03306548140514417
cg00047844	0.007390633900745008
cg00047845	0.03356286014392372
cg00047873	0.021946751676035523
cg00047941	0.018992477077781438
cg00048066	0.019568831836829843
cg00048078	0.019255198788695495
cg00048079	0.022822615093653072
cg00048134	0.021289091193527326
cg00048149	0.022135741095422483
cg00048178	0.015482228864302595
cg00048234	0.028770064481705344
cg00048370	0.02518247287808864
cg00048381	0.027391485815639917
cg00048420	0.010084902965967051
cg00048436	0.018275163284447102
cg00048458	0.02410381132142783
cg00048525	0.02001172710378561
cg00048584	0.03054817651626921
cg00048586	0.017717424515713148
cg00048697	0.021455776882438805
cg00048705	0.019797387047381522
cg00048743	0.02004362898758992
cg00048746	0.010418355948890089
cg00048759	0.016025675616483947
cg00048764	0.028289876178605053
cg00048823	0.006137735061931543
cg00048832	0.02002015879492819
cg00048838	0.009847934698840079
cg00048842	0.022718989409919163
cg00048905	0.032009401067091554
cg00048983	0.020943711655413078
cg00049004	0.01897548453932255
cg00049033	0.01670821757226444
cg00049047	0.015537116433087243
cg00049066	0.03463326373506568
cg00049102	0.022093831583309007
cg00049156	0.018184699107724984
cg00049220	0.020228820749825464
cg00049253	0.008973470839263373
cg00049286	0.008974289262142072
cg00049323	0.018123778397364156
cg00049380	0.0389640443389354
cg00049382	0.012026714798962387
cg00049400	0.018173385561397765
cg00049411	0.009407873820187236
cg00049440	0.012237565417256036
cg00049502	0.013221884761657164
cg00049528	0.021227770087722263
cg00049533	0.02090810528541509
cg00049537	0.015752418969733433
cg00049545	0.02123889512283533
cg00049582	0.023827424252992627
cg00049595	0.021633531963475994
cg00049616	0.020822655970167622
cg00049638	0.024341557178760603
cg00049664	0.01910515180269161
cg00049674	0.024103753065673146
cg00049691	0.01507807149489751
cg00049709	0.021286653424763866
cg00049718	0.008804883191171972
cg00049729	0.02326055496203087
cg00049868	0.013744043509100084
cg00049883	0.017875149679033225
cg00049892	0.029561390720255376
cg00049903	0.023236463649715853
cg00049914	0.008441739452092494
cg00049947	0.00963130815107121
cg00049960	0.03005770953028291
cg00049973	0.00721509669543055
cg00049981	0.017537053142132168
cg00050034	0.00615889124560273
cg00050133	0.025519372481210657
cg00050152	0.007890328831901447
cg00050224	0.021118156058313492
cg00050247	0.010828358318770645
cg00050250	0.021350788445231306
cg00050271	0.03001518474798686
cg00050284	0.022830098155429145
cg00050289	0.023695101809781457
cg00050294	0.019343199555751773
cg00050312	0.009950322035558627
cg00050336	0.022976060246386043
cg00050342	0.019823882304855208
cg00050375	0.028566611562426195
cg00050402	0.026197992123717886
cg00050416	0.02061112042559151
cg00050440	0.020844881588524735
cg00050482	0.020757937925459997
cg00050496	0.020117455985232582
cg00050505	0.0232089981360842
cg00050555	0.008850314889057846
cg00050590	0.010111332491423796
cg00050611	0.019909287892735363
cg00050618	0.022779088978806646
cg00050625	0.007118198979505511
cg00050629	0.015515845755726492
cg00050654	0.021782106109588497
cg00050692	0.014869822814319698
cg00050697	0.02667132754891488
cg00050703	0.020635778091370988
cg00050792	0.01722613237911444
cg00050872	0.03684310660790698
cg00050898	0.028208827838947504
cg00050938	0.02972864081346465
cg00050984	0.0074917178052650935
cg00051022	0.021770203431030512
cg00051068	0.007918144984123085
cg00051154	0.02244736937336743
cg00051163	0.04430386459614451
cg00051179	0.013120863958836831
cg00051200	0.02932107441286791
cg00051275	0.02329117429587641
cg00051307	0.018908491019760162
cg00051371	0.019995660338949974
cg00051404	0.01813236090383654
cg00051443	0.024395358583867325
cg00051483	0.008704175317653584
cg00051510	0.030492454989489957
cg00051546	0.007147963244542256
cg00051590	0.02077538683872398
cg00051595	0.010313853588602862
cg00051623	0.018704755958087044
cg00051629	0.03621237114281442
cg00051662	0.02888852377245288
cg00051704	0.02416357898909619
cg00051762	0.017233037694395235
cg00051782	0.007849580441003107
cg00051818	0.02642380229177366
cg00051885	0.047066837461090985
cg00051952	0.028547203792120814
cg00051979	0.011902996221954796
cg00052046	0.026427403095691988
cg00052131	0.023657610934265896
cg00052225	0.029841914223713607
cg00052246	0.02448024725180852
cg00052290	0.010927076138599404
cg00052385	0.02098397265745371
cg00052422	0.0055554428029796115
cg00052433	0.07171336281020642
cg00052459	0.023865437763801258
cg00052472	0.0252731229431397
cg00052482	0.033548925394204426
cg00052487	0.021910745592224664
cg00052517	0.02353534045052576
cg00052550	0.009993451110069563
cg00052561	0.013992611130842564
cg00052574	0.021369808093459244
cg00052578	0.009943143892119807
cg00052588	0.015280034852788258
cg00052626	0.014570357295655935
cg00052651	0.035091500664134946
cg00052665	0.024814273927141164
cg00052684	0.0322038521603708
cg00052692	0.02417818525229185
cg00052723	0.021985895468842855
cg00052772	0.015688218864381105
cg00052836	0.02174186891399861
cg00052853	0.019444321458395142
cg00052865	0.023691297229948075
cg00052903	0.018499629449441342
cg00052925	0.017331896321175537
cg00052932	0.013202774061254995
cg00052964	0.023592639943516604
cg00052970	0.024627343726682172
cg00052976	0.03219229334964811
cg00053010	0.009474368071618423
cg00053063	0.028223401406645632
cg00053073	0.009856300975998926
cg00053113	0.02017676310092666
cg00053135	0.020337627432319552
cg00053144	0.041174091321177705
cg00053261	0.025322979051934362
cg00053292	0.017405847875945235
cg00053309	0.02812325966626488
cg00053338	0.023632714539881024
cg00053361	0.015809435961894273
cg00053373	0.010054387098670434
cg00053393	0.04533942380175904
cg00053507	0.009027345031030464
[truncated: 864,554 more rows]
