# Supplementary material for: Measuring technical variability in illumina DNA methylation microarrays
Source: PLoS One. 2025 Jul 11;20(7):e0326337. doi: 10.1371/journal.pone.0326337 (PMC12250497; doi:10.1371/journal.pone.0326337)
Supplement: S9 File — Sheet 1. CBC data for participants. Sheet 2. Mapping between participant IDs used for CBC, DNA extraction and QC, and sample IDs used in methylation data. (XLSX) [file pone.0326337.s009.xlsx]

## Sheet: Sheet1
subject	description	count	abnormal	range_low	range_high	units
HMN851572	wbc	3.6	normal	3.6	10.2	10^3uL
HMN851572	rbc	5.03	normal	4.06	5.63	10^6uL
HMN851572	hemoglobin	15.2	normal	12.5	16.3	g/dL
HMN851572	hematocrit	44.5	normal	36.7	47.1	%
HMN851572	mcv	88.6	normal	73	96.2	fL
HMN851572	mch	30.2	normal	23.8	33.4	pg
HMN851572	mchc	34.1	normal	32.5	36.3	g/dL
HMN851572	rdw	13.4	normal	12.1	16.2	%
HMN851572	mpv	9.4	normal	7.4	11.4	fL
HMN851572	platelet_count	180	normal	152	348	10^3uL
HMN851572	absolute_neutrophils	1.2	low	1.4	7.6	10^3uL
HMN851572	absolute_lymphocytes	1.7	normal	1	3.2	10^3uL
HMN851572	absolute_monocytes	0.3	normal	0.3	1.1	10^3uL
HMN851572	absolute_eosinophils	0.3	normal	0	0.5	10^3uL
HMN851572	absolute_basophils	0	normal	0	1	10^3uL
HMN851572	%_basophils	0.6	normal	0.2	1.5	%
HMN851572	%_neutrophils	34.5	low	43.5	73.5	%
HMN851572	%_lymphocytes	48	high	15.2	43.3	%
HMN851572	%_monocytes	8.1	normal	5.5	13.7	%
HMN851572	%_eosinophils	8.8	high	0.8	8.1	%
HMN851573	retic_count	1.7	normal	0.4	2.2	%
HMN851573	wbc	6	normal	3.6	10.2	10^3uL
HMN851573	rbc	4.53	normal	4.06	5.63	10^6uL
HMN851573	hemoglobin	11.6	low	12.5	16.3	g/dL
HMN851573	hematocrit	36	low	36.7	47.1	%
HMN851573	mcv	79.4	normal	73	96.2	fL
HMN851573	mch	25.6	normal	23.8	33.4	pg
HMN851573	mchc	32.2	low	32.5	36.3	g/dL
HMN851573	rdw	17.4	high	12.1	16.2	%
HMN851573	mpv	11.2	normal	7.4	11.4	fL
HMN851573	platelet_count	236	normal	152	348	10^3uL
HMN851573	absolute_neutrophils	2.7	normal	1.4	7.6	10^3uL
HMN851573	absolute_lymphocytes	2.5	normal	1	3.2	10^3uL
HMN851573	absolute_monocytes	0.7	normal	0.3	1.1	10^3uL
HMN851573	absolute_eosinophils	0.1	normal	0	0.5	10^3uL
HMN851573	absolute_basophils	0.1	normal	0	1	10^3uL
HMN851573	%_basophils	1	normal	0.2	1.5	%
HMN851573	%_neutrophils	45	normal	43.5	37.5	%
HMN851573	%_lymphocytes	41	normal	15.2	43.3	%
HMN851573	%_monocytes	10.8	normal	5.5	13.7	%
HMN851573	%_eosinophils	2.2	normal	0.8	8.1	%
HMN851574	wbc	6.1		3.6	10.2	10^3uL
HMN851574	rbc	4.8		4.06	5.63	10^6uL
HMN851574	hemoglobin	15.1		12.5	16.3	g/dL
HMN851574	hematocrit	44.8		36.7	47.1	%
HMN851574	mcv	93.3		73	96.2	fL
HMN851574	mch	31.4		23.8	33.4	pg
HMN851574	mchc	33.6		32.5	36.3	g/dL
HMN851574	rdw	13.1		12.1	16.2	%
HMN851574	mpv	8.1		7.4	11.4	fL
HMN851574	platelet_count	225		152	348	10^3uL
HMN851574	absolute_neutrophils	3		1.4	7.6	10^3uL
HMN851574	absolute_lymphocytes	2.3		1	3.2	10^3uL
HMN851574	absolute_monocytes	0.6		0.3	1.1	10^3uL
HMN851574	absolute_eosinophils	0.2		0	0.5	10^3uL
HMN851574	absolute_basophils	0		0	1	10^3uL
HMN851574	%_basophils	0.8		0.2	1.5	%
HMN851574	%_neutrophils	49		43.5	73.5	%
HMN851574	%_lymphocytes	37.2		15.2	43.3	%
HMN851574	%_monocytes	10.2		5.5	13.7	%
HMN851574	%_eosinophils	2.8		0.8	8.1	%
HMN851575	retic_count	0.9		0.4	2.2	%
HMN851575	wbc	7.3	normal	3.6	10.2	10^3uL
HMN851575	rbc	4.07	normal	4.06	5.63	10^6uL
HMN851575	hemoglobin	11.6	low	12.5	16.3	g/dL
HMN851575	hematocrit	33.8	low	36.7	47.1	%
HMN851575	mcv	83.1	normal	73	96.2	fL
HMN851575	mch	28.5	normal	23.8	33.4	pg
HMN851575	mchc	34.3	normal	32.5	36.3	g/dL
HMN851575	rdw	13.9	normal	12.1	16.2	%
HMN851575	mpv	9.1	normal	7.4	111.4	fL
HMN851575	platelet_count	218	normal	152	348	10^3uL
HMN851575	absolute_neutrophils	3.6	normal	1.4	7.6	10^3uL
HMN851575	absolute_lymphocytes	2.9	normal	1	3.2	10^3uL
HMN851575	absolute_monocytes	0.4	normal	0.3	1.1	10^3uL
HMN851575	absolute_eosinophils	0.3	normal	0	0.5	10^3uL
HMN851575	absolute_basophils	0	normal	0	1	10^3uL
HMN851575	%_basophils	0.6	normal	0.2	1.5	%
HMN851575	%_neutrophils	49.7	normal	43.5	73.5	%
HMN851575	%_lymphocytes	40.3	normal	15.2	43.3	%
HMN851575	%_monocytes	5.8	normal	5.5	13.7	%
HMN851575	%_eosinophils	3.6	normal	0.8	8.1	%

## Sheet: Sheet2
String ID	Letter ID
HMN851572	A
HMN851573	B
HMN851574	C
HMN851575	D
